# Supplementary material for: Growing Global Research Interest in Antimicrobial Peptides for Caries Management: A Bibliometric Analysis
Source: J Funct Biomater. 2022 Oct 29;13(4):210. doi: 10.3390/jfb13040210 (PMC9680375; doi:10.3390/jfb13040210)
Supplement: Supplementary file 1 [file jfb-13-00210-s001.zip]

Archive with 1 entries (1 files):
- jfb-1998142-supplementary.pdf
